# Supplementary material for: Scaling laws for Haralick texture features of linear gradients
Source: PeerJ Comput Sci. 2025 Apr 30;11:e2856. doi: 10.7717/peerj-cs.2856 (PMC12192890; doi:10.7717/peerj-cs.2856)
Supplement: Supplemental Information 2 — The file generates the values for Haralick features that will generate the figures from the paper. All for loops run through the data set values and produce the discrete points shown on the paper. [file peerj-cs-11-2856-s002.m]

function SumAvg = f6(Ng,d,grad)
Ngtilde=1+fix((Ng-1)./grad);%integer part
SumAvg=(Ngtilde-1).*grad.*d./d;%although f6 is independent of d
%we must used *.d./d to get unit vecor of the size of d
end
